# Supplementary material for: Effect of Daily Vitamin C Supplementation with or Without Flavonoids on Periodontal, Microbial, and Systemic Conditions Before and After Periodontal Therapy: A Case Series from an RCT
Source: J Clin Med. 2024 Dec 12;13(24):7571. doi: 10.3390/jcm13247571 (PMC11678909; doi:10.3390/jcm13247571)
Supplement: Supplementary file 1 [file jcm-13-07571-s001.zip]

Archive with 1 entries (1 files):
- jcm-3330560-supplementary.pdf
